# Supplementary material for: Vimentin is a key regulator of cell mechanosensing through opposite actions on actomyosin and microtubule networks
Source: Commun Biol. 2024 May 29;7:658. doi: 10.1038/s42003-024-06366-4 (PMC11137025; doi:10.1038/s42003-024-06366-4)
Supplement: Supplementary file 3 — Supplementary Data [file 42003_2024_6366_MOESM3_ESM.xlsx]

## Sheet: Figure 2b
Matrix Stiffness	VIF +/+	VIF -/-
2	1	1.7195
2.191	1.0615	1.8358
2.3819	1.1233	1.9463
2.5729	1.1851	2.0514
2.7638	1.2466	2.1516
2.9548	1.3078	2.2472
3.1457	1.3684	2.3384
3.3367	1.4285	2.4256
3.5276	1.488	2.5091
3.7186	1.5469	2.589
3.9095	1.6051	2.6657
4.1005	1.6627	2.7392
4.2915	1.7197	2.8098
4.4824	1.776	2.8776
4.6734	1.8317	2.9429
4.8643	1.8868	3.0057
5.0553	1.9412	3.0661
5.2462	1.9951	3.1245
5.4372	2.0484	3.1807
5.6281	2.1012	3.235
5.8191	2.1533	3.2874
6.0101	2.2049	3.338
6.201	2.256	3.387
6.392	2.3066	3.4344
6.5829	2.3566	3.4802
6.7739	2.4061	3.5246
6.9648	2.4551	3.5676
7.1558	2.5036	3.6094
7.3467	2.5516	3.6498
7.5377	2.5992	3.6891
7.7286	2.6463	3.7272
7.9196	2.6929	3.7642
8.1106	2.7391	3.8002
8.3015	2.7849	3.8352
8.4925	2.8302	3.8692
8.6834	2.8751	3.9023
8.8744	2.9195	3.9345
9.0653	2.9636	3.9658
9.2563	3.0073	3.9964
9.4472	3.0505	4.0262
9.6382	3.0934	4.0552
9.8291	3.1359	4.0835
10.0201	3.178	4.1111
10.2111	3.2198	4.1381
10.402	3.2611	4.1644
10.593	3.3022	4.1901
10.7839	3.3428	4.2152
10.9749	3.3831	4.2398
11.1658	3.4231	4.2638
11.3568	3.4627	4.2873
11.5477	3.502	4.3103
11.7387	3.541	4.3328
11.9296	3.5797	4.3548
12.1206	3.618	4.3764
12.3116	3.656	4.3975
12.5025	3.6937	4.4182
12.6935	3.7311	4.4385
12.8844	3.7682	4.4585
13.0754	3.805	4.478
13.2663	3.8415	4.4972
13.4573	3.8778	4.5161
13.6482	3.9137	4.5346
13.8392	3.9494	4.5527
14.0302	3.9847	4.5706
14.2211	4.0198	4.5882
14.4121	4.0547	4.6054
14.603	4.0892	4.6224
14.794	4.1235	4.6392
14.9849	4.1576	4.6556
15.1759	4.1914	4.6718
15.3668	4.2249	4.6878
15.5578	4.2582	4.7035
15.7487	4.2912	4.719
15.9397	4.324	4.7342
16.1307	4.3566	4.7493
16.3216	4.3889	4.7641
16.5126	4.421	4.7787
16.7035	4.4528	4.7932
16.8945	4.4845	4.8074
17.0854	4.5159	4.8215
17.2764	4.547	4.8354
17.4673	4.578	4.8491
17.6583	4.6087	4.8627
17.8492	4.6392	4.8761
18.0402	4.6695	4.8893
18.2312	4.6996	4.9024
18.4221	4.7295	4.9154
18.6131	4.7592	4.9282
18.804	4.7886	4.9408
18.995	4.8179	4.9534
19.1859	4.847	4.9658
19.3769	4.8758	4.978
19.5678	4.9045	4.9902
19.7588	4.933	5.0022
19.9497	4.9613	5.0141
20.1407	4.9894	5.0259
20.3317	5.0173	5.0376
20.5226	5.0451	5.0492
20.7136	5.0726	5.0607
20.9045	5.1	5.0721
21.0955	5.1272	5.0833
21.2864	5.1542	5.0945
21.4774	5.181	5.1056
21.6683	5.2077	5.1166
21.8593	5.2342	5.1275
22.0503	5.2605	5.1383
22.2412	5.2866	5.1491
22.4322	5.3126	5.1597
22.6231	5.3384	5.1703
22.8141	5.3641	5.1808
23.005	5.3896	5.1912
23.196	5.4149	5.2015
23.3869	5.4401	5.2118
23.5779	5.4651	5.2219
23.7688	5.49	5.2321
23.9598	5.5147	5.2421
24.1508	5.5393	5.2521
24.3417	5.5637	5.262
24.5327	5.588	5.2718
24.7236	5.6121	5.2816
24.9146	5.6361	5.2913
25.1055	5.6599	5.3009
25.2965	5.6836	5.3105
25.4874	5.7071	5.32
25.6784	5.7305	5.3295
25.8693	5.7538	5.3389
26.0603	5.7769	5.3483
26.2513	5.7999	5.3575
26.4422	5.8227	5.3668
26.6332	5.8454	5.376
26.8241	5.868	5.3851
27.0151	5.8905	5.3942
27.206	5.9128	5.4032
27.397	5.935	5.4121
27.5879	5.957	5.4211
27.7789	5.979	5.4299
27.9698	6.0008	5.4388
28.1608	6.0225	5.4475
28.3518	6.044	5.4562
28.5427	6.0655	5.4649
28.7337	6.0868	5.4736
28.9246	6.108	5.4821
29.1156	6.1291	5.4907
29.3065	6.15	5.4992
29.4975	6.1709	5.5076
29.6884	6.1916	5.516
29.8794	6.2122	5.5244
30.0704	6.2327	5.5327
30.2613	6.2531	5.541
30.4523	6.2733	5.5492
30.6432	6.2935	5.5574
30.8342	6.3135	5.5655
31.0251	6.3335	5.5736
31.2161	6.3533	5.5817
31.407	6.373	5.5897
31.598	6.3927	5.5977
31.7889	6.4122	5.6057
31.9799	6.4316	5.6136
32.1709	6.4509	5.6214
32.3618	6.4701	5.6293
32.5528	6.4892	5.6371
32.7437	6.5082	5.6448
32.9347	6.5271	5.6526
33.1256	6.5459	5.6602
33.3166	6.5646	5.6679
33.5075	6.5832	5.6755
33.6985	6.6017	5.6831
33.8894	6.6201	5.6906
34.0804	6.6384	5.6981
34.2714	6.6566	5.7056
34.4623	6.6747	5.7131
34.6533	6.6927	5.7205
34.8442	6.7107	5.7278
35.0352	6.7285	5.7352
35.2261	6.7463	5.7425
35.4171	6.7639	5.7497
35.608	6.7815	5.757
35.799	6.799	5.7642
35.9899	6.8164	5.7714
36.1809	6.8337	5.7785
36.3719	6.8509	5.7856
36.5628	6.868	5.7927
36.7538	6.8851	5.7997
36.9447	6.902	5.8068
37.1357	6.9189	5.8138
37.3266	6.9357	5.8207
37.5176	6.9524	5.8276
37.7085	6.969	5.8345
37.8995	6.9856	5.8414
38.0905	7.002	5.8482
38.2814	7.0184	5.855
38.4724	7.0347	5.8618
38.6633	7.051	5.8686
38.8543	7.0671	5.8753
39.0452	7.0832	5.882
39.2362	7.0992	5.8886
39.4271	7.1151	5.8953
39.6181	7.1309	5.9019
39.809	7.1467	5.9085
40	7.1624	5.915

## Sheet: Figure 3
Figure 3a			Figure 3b			Figure 3c
VIF +/+	VIF -/-		VIF +/+	VIF -/-		VIF +/+	VIF -/-
153.119	141.062		425.423	307.752		164.67	523.43
102.283	67.15		436.887	128.858		424.15	451.03
57.5962	121.576		332.875	128.709		149.07	1143.4
142.067	177.843		314.57	504.27		418.36	482.94
408.766	176.257		298.972	296.12		493.7	549.44
61.8301	83.9896		367.012	547.807		313	1575.1
154.066	159.941		374.488	333.039		204.06	460.41
182.859	239.608		316.32	351.266		461.03
99.8337	41.3575		636.685	255.249		760.79
166.642	60.9519		190.296	218.709		213.3
252.171	83.4111		438.431	204.5		619.03
162.508			294.492	233.652		139.5
136.942			536.802	243.554		323.83
322.999			592.69	137.212		1158.8
308.142			359.806	379.397		1000.5
182.695			428.265	174.513
267.81			441.363	322.124
74.9855			378.683	194.948
200.274			541.405	111.844
208.026			324.111	195.819
91.5501			300.984	147.975
				544.049
				543.292
				383.209
				609.511
				55.7562
				396.962
				405.002

## Sheet: Figure 4f
VIF+/+	VIF-/-
0.005833	0.01731
0.007768	0.005754
0.022935	0.028261
0.029131	0.009982
0.005995	0.053665
0.019279	0.023469
0.008421	0.039327
0.023254	0.017681
0.023254	0.004294
0.024214	0.007802
0.033668	0.008893
0.01105	0.006294
0.007377	0.013124
0.015007	0.017236
0.008001	0.006965
0.01203	0.014271
0.010562	0.019889
0.013214	0.028939
0.009771	0.031564
0.005045	0.004507
0.013775	0.021569
0.008911	0.010533
0.005095	0.024215
0.00669	0.048573
0.008409	0.022568
0.035368	0.006976
0.036441	0.016211
0.015481	0.011025
0.017498	0.014201
0.007194	0.007293
0.001974	0.012048
0.004923	0.008752
0.026033	0.045004
0.003885	0.038578
0.046227	0.018794
0.007053	0.018925
0.012032	0.033399
0.012122	0.013095
0.018907	0.004549
0.006947	0.007009
0.010958	0.006572
0.007399	0.004532
0.003242	0.021022
0.009479	0.014172
0.01218	0.016224
0.004303	0.010581
0.002511	0.012171
0.011612	0.007362
0.010192	0.018268
0.00673	0.01442
0.003834	0.006214
0.001609	0.025807
0.002427	0.026301
0.004146	0.010211
0.008472	0.017
0.007741	0.020149
0.007495	0.015191
0.009066	0.027659
0.015364	0.014482
0.018917	0.017449
0.035992	0.018265
0.010912	0.015175
0.006852	0.00879
0.001346	0.047347
0.00195	0.028308
0.006639	0.008504
0.004461	0.011043
0.007449	0.008961
0.010404	0.026231
0.011581	0.032091
0.002982	0.010972
0.00273	0.014689
0.026755	0.00493
0.012568	0.028678
0.005866	0.025416
0.002169	0.01178
0.007584	0.009597
0.009009	0.001649
0.020415	0.013636
0.005239	0.032942
0.009532	0.022348
0.006106	0.038586
0.011526	0.011059
0.00672	0.039711
0.009093	0.039331
0.01326	0.026383
0.002904	0.020346
0.005461	0.025969
0.008533	0.051667
0.029733	0.039198
0.010124	0.012459
0.006931	0.047971
0.009623	0.045025
0.004908
0.006698
0.006351
0.002827
0.006306
0.019289
0.020286
0.0142

## Sheet: Figure 5c
5 kPa	30 kPa
0.863186	0.721308
0.825407	0.837192
0.707769	0.899601
0.829381	0.834468
0.676121	0.786066
0.772665	0.828926
0.824992	0.78558
0.769362	0.691101
0.809317	0.838705
0.798396	0.81997
0.828308	0.742666
0.735238	0.764332
0.765623	0.754834
0.778118	0.783228
0.667756	0.70843
0.783988	0.817009
0.76991	0.82977
0.86246	0.791555
0.712753	0.709083
0.731164	0.84312
0.858692	0.863148
0.671875	0.794427
0.737961	0.707898
0.693343	0.696168
0.740158	0.798982
0.827855	0.924038
0.850006	0.685523
0.815796	0.931631
0.749261	0.860689
0.705126	0.860644
0.745931	0.804615
0.74297	0.836932
0.696254	0.81161
0.832464	0.755436
0.735428	0.719791
0.711293	0.732043
0.615321	0.795108
0.73737	0.801612
0.709311	0.797361
0.771395	0.754871
0.704817	0.787778
0.608698	0.676796
0.595092	0.854262
0.801987	0.723964
0.790934	0.882938
0.769277	0.727816
0.77378	0.786462
0.858552	0.801246
0.734717	0.663813
0.765617	0.865598
0.830249	0.732424
0.698717	0.795946
0.622512	0.851698
0.693923	0.811077
0.583274	0.805945
0.711839	0.806724
0.842305	0.819516
0.64565	0.737205
0.630589	0.734828
0.732216	0.673956
0.673277	0.665514
0.811869	0.820749
0.814482	0.746596
0.747623	0.763791
0.538679	0.840661
0.75238	0.796573
0.682533	0.860623
0.752574	0.826342
0.744475	0.758898
0.777903	0.867227
	0.767947
	0.880761
	0.770559
	0.7947
	0.698903
	0.918512
	0.79505
	0.795085
	0.813523
	0.682843
	0.911619
	0.899773
	0.81201
	0.819306
	0.826197
	0.823127
	0.814781
	0.804113
	0.815532
	0.854146
	0.858568
	0.821439
	0.673369
	0.86631
	0.83749
	0.940588
	0.904666
	0.869039
	0.751011

## Sheet: Figure 6a
VIF +/+								VIF -/-
x/r	u	error		x/r	u	error		x/r	u	error		x/r	u	error
1	0.99691	0.0023456		-1	0.99345	0.0050477		1	1	0		-1	0.99127	0.0072054
1.0287	0.9866	0.0020804		-1.0158	0.9898	0.0042556		1.0177	0.98638	0.0024545		-1.0214	0.98022	0.0064614
1.0574	0.97647	0.0033104		-1.0315	0.98607	0.0041593		1.0355	0.97285	0.0048819		-1.0428	0.96881	0.0081871
1.0862	0.9663	0.0048916		-1.0473	0.9819	0.0046091		1.0532	0.95958	0.0072422		-1.0643	0.95698	0.011259
1.1149	0.95557	0.0064827		-1.0631	0.97739	0.0053417		1.0709	0.94651	0.009556		-1.0857	0.94589	0.013911
1.1436	0.94396	0.0079519		-1.0788	0.97261	0.0062235		1.0887	0.93335	0.011899		-1.1071	0.93514	0.016019
1.1723	0.93175	0.0093827		-1.0946	0.96768	0.0072087		1.1064	0.92028	0.014215		-1.1285	0.92449	0.017802
1.201	0.91908	0.01082		-1.1104	0.96266	0.0082666		1.1242	0.90729	0.016492		-1.15	0.91387	0.019344
1.2298	0.90608	0.012215		-1.1261	0.95733	0.0093659		1.1419	0.89434	0.018721		-1.1714	0.90332	0.020722
1.2585	0.89295	0.013566		-1.1419	0.95172	0.01051		1.1596	0.88133	0.0209		-1.1928	0.89296	0.021911
1.2872	0.87974	0.014895		-1.1577	0.9459	0.011704		1.1774	0.86818	0.023039		-1.2142	0.88272	0.022954
1.3159	0.86657	0.016221		-1.1734	0.93993	0.012954		1.1951	0.85484	0.025147		-1.2356	0.87243	0.023895
1.3446	0.8536	0.017534		-1.1892	0.93381	0.014211		1.2128	0.84131	0.027211		-1.2571	0.86206	0.024772
1.3734	0.84121	0.018686		-1.205	0.9275	0.015425		1.2306	0.82767	0.029197		-1.2785	0.85163	0.025592
1.4021	0.82936	0.019706		-1.2207	0.92102	0.016607		1.2483	0.81395	0.031065		-1.2999	0.84116	0.026355
1.4308	0.81797	0.02063		-1.2365	0.91443	0.017777		1.2661	0.80023	0.032795		-1.3213	0.83061	0.02707
1.4595	0.80706	0.02147		-1.2523	0.90777	0.018946		1.2838	0.78655	0.034393		-1.3428	0.81993	0.027732
1.4882	0.79661	0.022237		-1.268	0.90106	0.020122		1.3015	0.77299	0.035869		-1.3642	0.80908	0.028332
1.517	0.78663	0.022902		-1.2838	0.8943	0.021309		1.3193	0.75958	0.037238		-1.3856	0.79808	0.028887
1.5457	0.77706	0.023482		-1.2995	0.88751	0.02251		1.337	0.74633	0.038527		-1.407	0.78694	0.029431
1.5744	0.76788	0.023993		-1.3153	0.88069	0.023727		1.3547	0.73316	0.039773		-1.4284	0.77571	0.029957
1.6031	0.7591	0.024445		-1.3311	0.87385	0.024956		1.3725	0.72002	0.041004		-1.4499	0.76446	0.030459
1.6318	0.7507	0.024853		-1.3468	0.86701	0.026193		1.3902	0.70687	0.042226		-1.4713	0.75322	0.030938
1.6606	0.74257	0.025253		-1.3626	0.86018	0.027443		1.408	0.69375	0.043432		-1.4927	0.74201	0.031391
1.6893	0.73463	0.025658		-1.3784	0.85341	0.028683		1.4257	0.68068	0.044611		-1.5141	0.73081	0.031817
1.718	0.72685	0.026061		-1.3941	0.84674	0.029898		1.4434	0.66767	0.045759		-1.5356	0.71965	0.032209
1.7467	0.71921	0.026461		-1.4099	0.84012	0.03107		1.4612	0.65474	0.046875		-1.557	0.70855	0.032567
1.7754	0.71161	0.026846		-1.4257	0.83353	0.032186		1.4789	0.64193	0.047965		-1.5784	0.69755	0.032888
1.8042	0.70405	0.027205		-1.4414	0.82696	0.033244		1.4966	0.62926	0.049038		-1.5998	0.68667	0.033173
1.8329	0.69651	0.027539		-1.4572	0.82044	0.034236		1.5144	0.61673	0.050102		-1.6212	0.6759	0.033434
1.8616	0.689	0.027848		-1.473	0.81397	0.035166		1.5321	0.60441	0.051145		-1.6427	0.66527	0.033667
1.8903	0.68151	0.028132		-1.4887	0.80755	0.03604		1.5499	0.59238	0.052148		-1.6641	0.65483	0.033863
1.919	0.67405	0.028385		-1.5045	0.80117	0.036866		1.5676	0.58065	0.053098		-1.6855	0.64458	0.034024
1.9478	0.66665	0.028609		-1.5203	0.79487	0.03765		1.5853	0.5692	0.053994		-1.7069	0.6345	0.034152
1.9765	0.65935	0.028802		-1.536	0.78864	0.038398		1.6031	0.55803	0.05484		-1.7283	0.62463	0.034246
2.0052	0.65218	0.028965		-1.5518	0.78248	0.039114		1.6208	0.54711	0.055639		-1.7498	0.61497	0.034313
2.0339	0.64515	0.029097		-1.5676	0.77638	0.0398		1.6385	0.53639	0.056398		-1.7712	0.60551	0.034359
2.0626	0.6383	0.02919		-1.5833	0.77035	0.040459		1.6563	0.52586	0.057114		-1.7926	0.59623	0.034387
2.0914	0.63164	0.029246		-1.5991	0.76437	0.041092		1.674	0.51555	0.057771		-1.814	0.58712	0.0344
2.1201	0.62513	0.029269		-1.6149	0.75844	0.041703		1.6917	0.50544	0.058365		-1.8355	0.57819	0.034398
2.1488	0.61878	0.029261		-1.6306	0.75256	0.042285		1.7095	0.49551	0.058896		-1.8569	0.56942	0.034388
2.1775	0.61259	0.029238		-1.6464	0.74677	0.04283		1.7272	0.48578	0.059366		-1.8783	0.56081	0.034373
2.2062	0.60658	0.029208		-1.6622	0.74105	0.043335		1.745	0.47627	0.059777		-1.8997	0.5524	0.03435
2.235	0.60074	0.029177		-1.6779	0.7354	0.043802		1.7627	0.46702	0.060124		-1.9211	0.5442	0.03431
2.2637	0.59512	0.029146		-1.6937	0.72983	0.04423		1.7804	0.45805	0.060412		-1.9426	0.53622	0.034253
2.2924	0.58974	0.029121		-1.7095	0.72433	0.04462		1.7982	0.44941	0.060642		-1.964	0.52844	0.034181
2.3211	0.5846	0.029112		-1.7252	0.7189	0.044972		1.8159	0.44105	0.06082		-1.9854	0.52087	0.034095
2.3498	0.57967	0.029126		-1.741	0.71353	0.045291		1.8336	0.43296	0.060946		-2.0068	0.51348	0.033997
2.3786	0.57494	0.029165		-1.7568	0.70821	0.045571		1.8514	0.42514	0.061018		-2.0283	0.50629	0.033886
2.4073	0.57037	0.029216		-1.7725	0.70292	0.045814		1.8691	0.41754	0.061047		-2.0497	0.4993	0.033758
2.436	0.56592	0.02927		-1.7883	0.69765	0.046023		1.8869	0.41017	0.061046		-2.0711	0.4925	0.033613
2.4647	0.56158	0.029327		-1.8041	0.6924	0.046199		1.9046	0.40303	0.061023		-2.0925	0.48589	0.033454
2.4934	0.55734	0.029384		-1.8198	0.68716	0.046344		1.9223	0.39608	0.060988		-2.1139	0.47943	0.033291
2.5222	0.55313	0.029444		-1.8356	0.68194	0.04646		1.9401	0.38924	0.060952		-2.1354	0.4731	0.033127
2.5509	0.54899	0.029503		-1.8513	0.67672	0.046547		1.9578	0.38246	0.060927		-2.1568	0.46692	0.032964
2.5796	0.54493	0.029554		-1.8671	0.67151	0.046605		1.9755	0.37573	0.06091		-2.1782	0.46087	0.032803
2.6083	0.54095	0.029602		-1.8829	0.6663	0.046637		1.9933	0.36908	0.060884		-2.1996	0.45495	0.032643
2.637	0.53699	0.029642		-1.8986	0.6611	0.046642		2.011	0.36255	0.060833		-2.2211	0.44916	0.032487
2.6658	0.53305	0.029665		-1.9144	0.65591	0.046623		2.0288	0.35619	0.060749		-2.2425	0.4435	0.032338
2.6945	0.52913	0.029672		-1.9302	0.65075	0.046583		2.0465	0.34996	0.060629		-2.2639	0.43794	0.032195
2.7232	0.52524	0.029664		-1.9459	0.64562	0.046526		2.0642	0.34384	0.060469		-2.2853	0.4325	0.032056
2.7519	0.52137	0.02964		-1.9617	0.64052	0.046451		2.082	0.33783	0.060262		-2.3067	0.42717	0.031917
2.7806	0.51755	0.029602		-1.9775	0.63547	0.046361		2.0997	0.33199	0.060005		-2.3282	0.42196	0.031778
2.8094	0.51379	0.029552		-1.9932	0.63047	0.046256		2.1174	0.32633	0.059697		-2.3496	0.41685	0.03164
2.8381	0.51009	0.029495		-2.009	0.62551	0.046138		2.1352	0.32087	0.059341		-2.371	0.41186	0.031502
2.8668	0.50644	0.029437		-2.0248	0.62059	0.046007		2.1529	0.31562	0.058949		-2.3924	0.40698	0.031365
2.8955	0.50286	0.029377		-2.0405	0.61574	0.045868		2.1707	0.31057	0.058532		-2.4139	0.40222	0.031231
2.9242	0.49933	0.029315		-2.0563	0.61095	0.045722		2.1884	0.30575	0.058085		-2.4353	0.39761	0.0311
2.953	0.49585	0.029251		-2.0721	0.60621	0.04557		2.2061	0.30117	0.05761		-2.4567	0.39317	0.030977
2.9817	0.49243	0.029187		-2.0878	0.60152	0.045414		2.2239	0.29681	0.057112		-2.4781	0.38889	0.030865
3.0104	0.48905	0.029122		-2.1036	0.5969	0.045257		2.2416	0.29263	0.056598		-2.4995	0.38478	0.030768
3.0391	0.48571	0.029052		-2.1194	0.59235	0.0451		2.2593	0.28857	0.056074		-2.521	0.38082	0.030684
3.0678	0.48242	0.028978		-2.1351	0.58786	0.044946		2.2771	0.28463	0.055544		-2.5424	0.37701	0.030613
3.0966	0.47916	0.028906		-2.1509	0.58343	0.044796		2.2948	0.28079	0.055009		-2.5638	0.37332	0.030557
3.1253	0.47595	0.028837		-2.1667	0.57907	0.044654		2.3126	0.27705	0.05447		-2.5852	0.36972	0.030513
3.154	0.47096	0.028946		-2.1824	0.57422	0.044865		2.3303	0.27339	0.053931		-2.6067	0.36444	0.03055
3.1827	0.46604	0.029053		-2.1982	0.56939	0.045065		2.348	0.26979	0.053403		-2.6281	0.35924	0.03058
3.2114	0.46117	0.029158		-2.214	0.56457	0.045254		2.3658	0.26624	0.052884		-2.6495	0.35411	0.030601
3.2402	0.45636	0.029259		-2.2297	0.55978	0.045432		2.3835	0.26274	0.052375		-2.6709	0.34907	0.030609
3.2689	0.4516	0.029356		-2.2455	0.55501	0.0456		2.4012	0.25929	0.051874		-2.6923	0.34411	0.030605
3.2976	0.44691	0.029449		-2.2613	0.55026	0.045758		2.419	0.25588	0.051379		-2.7138	0.33922	0.030588
3.3263	0.44228	0.029539		-2.277	0.54555	0.045907		2.4367	0.25249	0.050888		-2.7352	0.33442	0.030557
3.355	0.43771	0.029624		-2.2928	0.54086	0.046047		2.4544	0.24913	0.050401		-2.7566	0.32969	0.030517
3.3838	0.43322	0.029704		-2.3086	0.53619	0.046178		2.4722	0.24582	0.049919		-2.778	0.32502	0.030468
3.4125	0.42881	0.029779		-2.3243	0.53156	0.046301		2.4899	0.24258	0.049442		-2.7995	0.32042	0.030411
3.4412	0.42449	0.029848		-2.3401	0.52696	0.046414		2.5077	0.23943	0.048967		-2.8209	0.31589	0.030348
3.4699	0.42025	0.029912		-2.3558	0.52239	0.046519		2.5254	0.2364	0.048494		-2.8423	0.31144	0.030281
3.4986	0.4161	0.029972		-2.3716	0.51786	0.046615		2.5431	0.23348	0.04802		-2.8637	0.30705	0.03021
3.5274	0.41204	0.030027		-2.3874	0.51335	0.046703		2.5609	0.23069	0.047543		-2.8851	0.30273	0.030138
3.5561	0.40808	0.030077		-2.4031	0.50889	0.046781		2.5786	0.22802	0.04706		-2.9066	0.29847	0.030062
3.5848	0.40421	0.030122		-2.4189	0.50447	0.046847		2.5963	0.22546	0.046575		-2.928	0.29428	0.029983
3.6135	0.40042	0.030162		-2.4347	0.50009	0.0469		2.6141	0.22298	0.04609		-2.9494	0.29014	0.029901
3.6422	0.39673	0.030196		-2.4504	0.49576	0.04694		2.6318	0.22056	0.045605		-2.9708	0.28606	0.029815
3.671	0.39312	0.030227		-2.4662	0.49147	0.046968		2.6496	0.21819	0.04512		-2.9923	0.28204	0.029727
3.6997	0.38961	0.030253		-2.482	0.48723	0.046983		2.6673	0.21585	0.044634		-3.0137	0.27807	0.029635
3.7284	0.38618	0.030274		-2.4977	0.48303	0.046985		2.685	0.21353	0.044146		-3.0351	0.27417	0.029541
3.7571	0.38284	0.03029		-2.5135	0.47888	0.046974		2.7028	0.21122	0.043657		-3.0565	0.27033	0.029443
3.7858	0.37956	0.030299		-2.5293	0.47477	0.04695		2.7205	0.2089	0.043167		-3.0779	0.26655	0.029341
3.8146	0.37636	0.030302		-2.545	0.47071	0.046915		2.7382	0.20656	0.042682		-3.0994	0.26284	0.029235
3.8433	0.37321	0.030299		-2.5608	0.4667	0.046868		2.756	0.20419	0.042199		-3.1208	0.2592	0.029126
3.872	0.3701	0.030288		-2.5766	0.46274	0.046811		2.7737	0.2018	0.041717		-3.1422	0.25562	0.029011
3.9007	0.36704	0.03027		-2.5923	0.45883	0.046742		2.7915	0.19941	0.041237		-3.1636	0.25209	0.028891
3.9294	0.36401	0.030244		-2.6081	0.45497	0.046662		2.8092	0.19702	0.040758		-3.185	0.24863	0.028765
3.9582	0.36103	0.03021		-2.6239	0.45116	0.046571		2.8269	0.19463	0.040278		-3.2065	0.24523	0.028634
3.9869	0.3581	0.030168		-2.6396	0.4474	0.04647		2.8447	0.19224	0.039796		-3.2279	0.24189	0.028497
4.0156	0.35521	0.030118		-2.6554	0.44368	0.046359		2.8624	0.18986	0.039309		-3.2493	0.23862	0.028356
4.0443	0.35236	0.030059		-2.6712	0.44001	0.046237		2.8801	0.18748	0.038817		-3.2707	0.2354	0.028211
4.073	0.34955	0.029992		-2.6869	0.43638	0.046104		2.8979	0.18512	0.03832		-3.2922	0.23226	0.028065
4.1018	0.34678	0.029917		-2.7027	0.43281	0.045961		2.9156	0.18278	0.037819		-3.3136	0.22919	0.027917
4.1305	0.34404	0.029834		-2.7185	0.42928	0.045808		2.9334	0.18046	0.037318		-3.335	0.22619	0.027768
4.1592	0.34133	0.029744		-2.7342	0.4258	0.045644		2.9511	0.17818	0.03682		-3.3564	0.22326	0.027619
4.1879	0.33866	0.029647		-2.75	0.42236	0.045469		2.9688	0.17596	0.036327		-3.3778	0.2204	0.027468
4.2166	0.33602	0.029543		-2.7658	0.41897	0.045284		2.9866	0.17379	0.035843		-3.3993	0.21761	0.027316
4.2454	0.33341	0.029433		-2.7815	0.41563	0.045088		3.0043	0.17167	0.03537		-3.4207	0.21491	0.02716
4.2741	0.33084	0.029316		-2.7973	0.41234	0.044882		3.022	0.1696	0.03491		-3.4421	0.21228	0.027001
4.3028	0.32829	0.029194		-2.8131	0.40909	0.044665		3.0398	0.1676	0.034465		-3.4635	0.20972	0.026839
4.3315	0.32577	0.029066		-2.8288	0.40589	0.044438		3.0575	0.16566	0.034037		-3.485	0.20724	0.026674
4.3602	0.32328	0.028934		-2.8446	0.40273	0.044202		3.0752	0.16378	0.033627		-3.5064	0.20482	0.026507
4.389	0.32082	0.028798		-2.8604	0.39962	0.043957		3.093	0.16196	0.033234		-3.5278	0.20248	0.026338
4.4177	0.3184	0.02866		-2.8761	0.39656	0.043702		3.1107	0.16018	0.032859		-3.5492	0.2002	0.026166
4.4464	0.31602	0.028522		-2.8919	0.39354	0.043439		3.1285	0.15844	0.0325		-3.5706	0.19799	0.025992
4.4751	0.31369	0.028384		-2.9076	0.39057	0.043167		3.1462	0.15673	0.032156		-3.5921	0.19584	0.025819
4.5038	0.3114	0.028246		-2.9234	0.38763	0.042888		3.1639	0.15507	0.031825		-3.6135	0.19376	0.025646
4.5326	0.30915	0.028109		-2.9392	0.38473	0.042602		3.1817	0.15344	0.031505		-3.6349	0.19173	0.025476
4.5613	0.30694	0.027974		-2.9549	0.38186	0.04231		3.1994	0.15186	0.031194		-3.6563	0.18977	0.025307
4.59	0.30478	0.027841		-2.9707	0.37903	0.042013		3.2171	0.15029	0.030892		-3.6778	0.18787	0.02514
4.6187	0.30265	0.02771		-2.9865	0.37623	0.041711		3.2349	0.14874	0.030598		-3.6992	0.18602	0.024974
4.6475	0.30058	0.027582		-3.0022	0.37347	0.041407		3.2526	0.1472	0.030311		-3.7206	0.18423	0.02481
4.6762	0.29855	0.027456		-3.018	0.37075	0.041102		3.2704	0.14565	0.030028		-3.742	0.18249	0.024646
4.7049	0.29658	0.027334		-3.0338	0.36808	0.040794		3.2881	0.14411	0.029748		-3.7634	0.1808	0.024483
4.7336	0.29466	0.027216		-3.0495	0.36543	0.040485		3.3058	0.14255	0.02947		-3.7849	0.17917	0.024319
4.7623	0.29278	0.027101		-3.0653	0.36283	0.040175		3.3236	0.14101	0.029194		-3.8063	0.17759	0.024153
4.7911	0.29096	0.02699		-3.0811	0.36026	0.039864		3.3413	0.13946	0.028919		-3.8277	0.17608	0.023983
4.8198	0.2892	0.026882		-3.0968	0.35773	0.039554		3.359	0.13791	0.028645		-3.8491	0.17463	0.023809
4.8485	0.28748	0.026779		-3.1126	0.35522	0.039244		3.3768	0.13636	0.028372		-3.8706	0.17323	0.023633
4.8772	0.28582	0.026679		-3.1284	0.35276	0.038933		3.3945	0.13481	0.028098		-3.892	0.17188	0.023455
4.9059	0.28421	0.026582		-3.1441	0.35033	0.038623		3.4123	0.13326	0.027824		-3.9134	0.17058	0.023276
4.9347	0.28265	0.026491		-3.1599	0.34793	0.038313		3.43	0.13171	0.027547		-3.9348	0.16933	0.023095
4.9634	0.28114	0.026404		-3.1757	0.34556	0.038004		3.4477	0.13018	0.027268		-3.9562	0.16813	0.022915
4.9921	0.27968	0.026322		-3.1914	0.34322	0.037696		3.4655	0.12866	0.026983		-3.9777	0.16697	0.022735
5.0208	0.27827	0.026246		-3.2072	0.34092	0.037389		3.4832	0.12717	0.026696		-3.9991	0.16585	0.022556
5.0495	0.27691	0.026173		-3.223	0.33864	0.037084		3.5009	0.1257	0.026406		-4.0205	0.16477	0.022378
5.0783	0.27558	0.026103		-3.2387	0.33639	0.03678		3.5187	0.12427	0.026116		-4.0419	0.16372	0.022203
5.107	0.27428	0.026036		-3.2545	0.33417	0.036478		3.5364	0.12288	0.025828		-4.0634	0.1627	0.02203
5.1357	0.27303	0.025971		-3.2703	0.33198	0.036178		3.5542	0.12152	0.025544		-4.0848	0.16171	0.02186
5.1644	0.2718	0.025909		-3.286	0.32981	0.035881		3.5719	0.12019	0.025265		-4.1062	0.16075	0.021692
5.1931	0.27061	0.02585		-3.3018	0.32767	0.035586		3.5896	0.11889	0.024992		-4.1276	0.15982	0.021527
5.2219	0.26944	0.025794		-3.3176	0.32556	0.035295		3.6074	0.11761	0.024727		-4.149	0.15892	0.021363
5.2506	0.2683	0.02574		-3.3333	0.32347	0.035007		3.6251	0.11636	0.024468		-4.1705	0.15805	0.021201
5.2793	0.26717	0.025688		-3.3491	0.32141	0.034722		3.6428	0.11515	0.024214		-4.1919	0.15721	0.021039
5.308	0.26606	0.025638		-3.3649	0.31937	0.034442		3.6606	0.11398	0.023962		-4.2133	0.15641	0.020879
5.3367	0.26498	0.025591		-3.3806	0.31736	0.034166		3.6783	0.11283	0.023711		-4.2347	0.15564	0.02072
5.3655	0.26392	0.025546		-3.3964	0.31537	0.033895		3.696	0.11172	0.023461		-4.2562	0.15489	0.020563
5.3942	0.26287	0.025501		-3.4122	0.31341	0.033628		3.7138	0.11064	0.023213		-4.2776	0.15418	0.020407
5.4229	0.26185	0.025459		-3.4279	0.31147	0.033368		3.7315	0.10959	0.022968		-4.299	0.15348	0.020253
5.4516	0.26084	0.025418		-3.4437	0.30955	0.033114		3.7493	0.10857	0.022727		-4.3204	0.15282	0.0201
5.4803	0.25984	0.025376		-3.4594	0.30764	0.032867		3.767	0.10757	0.022488		-4.3418	0.15218	0.019949
5.5091	0.25886	0.025334		-3.4752	0.30576	0.032628		3.7847	0.10661	0.022253		-4.3633	0.15156	0.0198
5.5378	0.2579	0.025291		-3.491	0.30389	0.032397		3.8025	0.10565	0.022023		-4.3847	0.15095	0.019652
5.5665	0.25695	0.025247		-3.5067	0.30204	0.032172		3.8202	0.10472	0.021796		-4.4061	0.15036	0.019506
5.5952	0.256	0.025201		-3.5225	0.30021	0.031956		3.8379	0.1038	0.021574		-4.4275	0.14978	0.019362
5.6239	0.25507	0.025152		-3.5383	0.29839	0.031748		3.8557	0.10289	0.021354		-4.4489	0.14921	0.019218
5.6527	0.25414	0.0251		-3.554	0.29659	0.031547		3.8734	0.10201	0.021138		-4.4704	0.14864	0.019075
5.6814	0.25319	0.025046		-3.5698	0.2948	0.031355		3.8912	0.10114	0.020926		-4.4918	0.14808	0.018933
5.7101	0.25225	0.02499		-3.5856	0.29302	0.03117		3.9089	0.10028	0.020723		-4.5132	0.14754	0.018791
5.7388	0.25129	0.024931		-3.6013	0.29127	0.030995		3.9266	0.099457	0.020531		-4.5346	0.147	0.018648
5.7675	0.25033	0.02487		-3.6171	0.28952	0.030827		3.9444	0.098673	0.020349		-4.5561	0.14647	0.018506
5.7963	0.24936	0.024807		-3.6329	0.28779	0.030669		3.9621	0.097941	0.020179		-4.5775	0.14595	0.018363
5.825	0.24839	0.024742		-3.6486	0.28608	0.030519		3.9798	0.097267	0.020023		-4.5989	0.14545	0.01822
5.8537	0.24742	0.024676		-3.6644	0.28438	0.030377		3.9976	0.096652	0.019883		-4.6203	0.14495	0.018078
5.8824	0.24644	0.024608		-3.6802	0.28271	0.030245		4.0153	0.096092	0.019761		-4.6417	0.14447	0.017936
5.9111	0.24546	0.024539		-3.6959	0.28105	0.030121		4.0331	0.095585	0.019655		-4.6632	0.14401	0.017795
5.9399	0.24448	0.024471		-3.7117	0.27942	0.030007		4.0508	0.095127	0.019565		-4.6846	0.14356	0.017656
5.9686	0.24351	0.024405		-3.7275	0.27781	0.029901		4.0685	0.094721	0.019489		-4.706	0.14312	0.017518
5.9973	0.24253	0.02434		-3.7432	0.27622	0.029804		4.0863	0.094359	0.019428		-4.7274	0.14269	0.017383
				-3.759	0.27464	0.029715		4.104	0.094027	0.019382		-4.7489	0.14227	0.01725
				-3.7748	0.27309	0.029634		4.1217	0.093718	0.019349		-4.7703	0.14186	0.017118
				-3.7905	0.27156	0.029561		4.1395	0.093426	0.019327		-4.7917	0.14145	0.016988
				-3.8063	0.27005	0.029496		4.1572	0.093148	0.019315		-4.8131	0.14106	0.01686
				-3.8221	0.26856	0.029437		4.175	0.092882	0.01931		-4.8345	0.14068	0.016734
				-3.8378	0.26709	0.029386		4.1927	0.092629	0.019312		-4.856	0.1403	0.01661
				-3.8536	0.26564	0.029341		4.2104	0.092389	0.01932		-4.8774	0.13993	0.016488
				-3.8694	0.26422	0.029302		4.2282	0.09216	0.019331		-4.8988	0.13957	0.016368
				-3.8851	0.26282	0.02927		4.2459	0.091944	0.019343		-4.9202	0.13921	0.016252
				-3.9009	0.26144	0.029243		4.2636	0.091743	0.019353		-4.9417	0.13884	0.016138
				-3.9167	0.26008	0.029222		4.2814	0.091554	0.019363		-4.9631	0.13847	0.016027
				-3.9324	0.25875	0.029205		4.2991	0.091377	0.019374		-4.9845	0.1381	0.015919
				-3.9482	0.25744	0.029192		4.3168	0.091209	0.019385		-5.0059	0.13772	0.015813
				-3.964	0.25615	0.029184		4.3346	0.091045	0.019397		-5.0273	0.13734	0.01571
				-3.9797	0.25488	0.02918		4.3523	0.090883	0.01941		-5.0488	0.13696	0.015609
				-3.9955	0.25364	0.02918		4.3701	0.090725	0.019423		-5.0702	0.13657	0.01551
				-4.0112	0.25241	0.029183		4.3878	0.090576	0.019434		-5.0916	0.13619	0.015414
				-4.027	0.2512	0.029189		4.4055	0.090431	0.019446		-5.113	0.13581	0.01532
				-4.0428	0.25001	0.029198		4.4233	0.090292	0.019457		-5.1345	0.13543	0.015228
				-4.0585	0.24884	0.029209		4.441	0.090165	0.019469		-5.1559	0.13506	0.015138
				-4.0743	0.24768	0.029221		4.4587	0.090056	0.019481		-5.1773	0.1347	0.015051
				-4.0901	0.24654	0.029236		4.4765	0.089968	0.019494		-5.1987	0.13435	0.014966
				-4.1058	0.24541	0.029253		4.4942	0.089907	0.019508		-5.2201	0.13401	0.014883
				-4.1216	0.24429	0.029272		4.512	0.08988	0.01952		-5.2416	0.13368	0.014803
				-4.1374	0.24318	0.029294		4.5297	0.089885	0.019531		-5.263	0.13335	0.014727
				-4.1531	0.24209	0.029318		4.5474	0.089912	0.019542		-5.2844	0.13303	0.014657
				-4.1689	0.24101	0.029344		4.5652	0.089948	0.019553		-5.3058	0.1327	0.014591
				-4.1847	0.23994	0.029371		4.5829	0.089986	0.019565		-5.3273	0.13238	0.014532
				-4.2004	0.23888	0.029401		4.6006	0.090017	0.019577		-5.3487	0.13205	0.014479
				-4.2162	0.23783	0.029432		4.6184	0.090032	0.01959		-5.3701	0.13173	0.014432
				-4.232	0.23679	0.029466		4.6361	0.090031	0.019604		-5.3915	0.13141	0.014393
				-4.2477	0.23576	0.029501		4.6539	0.09001	0.019619		-5.4129	0.13109	0.014359
				-4.2635	0.23474	0.029539		4.6716	0.089966	0.019634		-5.4344	0.13076	0.014331
				-4.2793	0.23372	0.029579		4.6893	0.089899	0.01965		-5.4558	0.13044	0.014309
				-4.295	0.23272	0.029622		4.7071	0.089816	0.019665		-5.4772	0.13011	0.01429
				-4.3108	0.23172	0.029666		4.7248	0.089726	0.01968		-5.4986	0.12978	0.014274
				-4.3266	0.23072	0.029713		4.7425	0.089637	0.019694		-5.5201	0.12944	0.014261
				-4.3423	0.22974	0.029761		4.7603	0.089557	0.019709		-5.5415	0.12911	0.014249
				-4.3581	0.22877	0.029812		4.778	0.089489	0.019723		-5.5629	0.12876	0.014238
				-4.3739	0.22779	0.029865		4.7958	0.089434	0.019736		-5.5843	0.12841	0.014229
				-4.3896	0.22681	0.02992		4.8135	0.089394	0.019746		-5.6057	0.12806	0.014221
				-4.4054	0.22585	0.029976		4.8312	0.089369	0.019752		-5.6272	0.1277	0.014214
				-4.4212	0.22489	0.030033		4.849	0.089353	0.019752		-5.6486	0.12733	0.014209
				-4.4369	0.22395	0.030091		4.8667	0.089332	0.019745		-5.67	0.12696	0.014205
				-4.4527	0.22301	0.030149		4.8844	0.089295	0.019727		-5.6914	0.12657	0.014204
				-4.4685	0.22207	0.030207		4.9022	0.089238	0.019696		-5.7129	0.12618	0.014206
				-4.4842	0.22115	0.030266		4.9199	0.089156	0.019651		-5.7343	0.12579	0.014209
				-4.5	0.22024	0.030325		4.9377	0.089049	0.019591		-5.7557	0.12541	0.014215
				-4.5157	0.21933	0.030383		4.9554	0.08892	0.019515		-5.7771	0.12502	0.014223
				-4.5315	0.21843	0.030442		4.9731	0.088763	0.019428		-5.7985	0.12463	0.014233
				-4.5473	0.21754	0.0305		4.9909	0.08857	0.019331		-5.82	0.12423	0.014246
				-4.563	0.2166	0.030656		5.0086	0.08834	0.019226		-5.8414	0.12369	0.014275
				-4.5788	0.21566	0.030811		5.0263	0.088078	0.019119		-5.8628	0.12314	0.014304
				-4.5946	0.21474	0.030962		5.0441	0.087787	0.01901		-5.8842	0.12261	0.014334
				-4.6103	0.21382	0.031108		5.0618	0.08747	0.018903		-5.9056	0.12208	0.014364
				-4.6261	0.2129	0.03125		5.0795	0.087127	0.018797		-5.9271	0.12156	0.014396
				-4.6419	0.21199	0.031388		5.0973	0.086759	0.018693		-5.9485	0.12103	0.014431
				-4.6576	0.21107	0.031525		5.115	0.086364	0.018594		-5.9699	0.12052	0.014467
				-4.6734	0.21015	0.031661		5.1328	0.085949	0.018499		-5.9913	0.12002	0.014504
				-4.6892	0.20921	0.031795		5.1505	0.085521	0.018406
				-4.7049	0.20827	0.031927		5.1682	0.085082	0.018313
				-4.7207	0.20732	0.032057		5.186	0.084633	0.018218
				-4.7365	0.20636	0.032184		5.2037	0.084174	0.018119
				-4.7522	0.2054	0.032308		5.2214	0.0837	0.018015
				-4.768	0.20443	0.032427		5.2392	0.08321	0.017905
				-4.7838	0.20347	0.032541		5.2569	0.082707	0.01779
				-4.7995	0.20251	0.032653		5.2747	0.082197	0.017667
				-4.8153	0.20155	0.032762		5.2924	0.081682	0.017536
				-4.8311	0.20058	0.03287		5.3101	0.08117	0.017396
				-4.8468	0.19961	0.032978		5.3279	0.080668	0.017251
				-4.8626	0.19864	0.033086		5.3456	0.080184	0.017102
				-4.8784	0.19765	0.033192		5.3633	0.079723	0.01695
				-4.8941	0.19666	0.033295		5.3811	0.07929	0.016794
				-4.9099	0.19566	0.033396		5.3988	0.078888	0.016634
				-4.9257	0.19465	0.033491		5.4166	0.078516	0.016469
				-4.9414	0.19365	0.033582		5.4343	0.07817	0.016297
				-4.9572	0.19265	0.033667		5.452	0.077844	0.01612
				-4.973	0.19164	0.033747		5.4698	0.077537	0.015941
				-4.9887	0.19063	0.033821		5.4875	0.077244	0.01576
				-5.0045	0.18963	0.03389		5.5052	0.076964	0.015581
				-5.0203	0.18862	0.033953		5.523	0.076696	0.015404
				-5.036	0.18761	0.034009		5.5407	0.076437	0.015231
				-5.0518	0.1866	0.034057		5.5585	0.076187	0.015061
				-5.0675	0.18559	0.034098		5.5762	0.075951	0.014894
				-5.0833	0.18457	0.034133		5.5939	0.075735	0.01473
				-5.0991	0.18355	0.034164		5.6117	0.075543	0.014568
				-5.1148	0.18253	0.03419		5.6294	0.075378	0.014407
				-5.1306	0.18151	0.034209		5.6471	0.075235	0.014248
				-5.1464	0.1805	0.034221		5.6649	0.075113	0.014091
				-5.1621	0.1795	0.034226		5.6826	0.075016	0.013935
				-5.1779	0.17851	0.034224		5.7003	0.074956	0.01378
				-5.1937	0.17754	0.034213		5.7181	0.07494	0.013624
				-5.2094	0.17659	0.034194		5.7358	0.074969	0.013467
				-5.2252	0.17566	0.034164		5.7536	0.075042	0.013311
				-5.241	0.17475	0.034126		5.7713	0.075159	0.013156
				-5.2567	0.17387	0.03408		5.789	0.075318	0.013004
				-5.2725	0.17299	0.034031		5.8068	0.075518	0.012858
				-5.2883	0.17211	0.033979		5.8245	0.075757	0.012721
				-5.304	0.17123	0.033925		5.8422	0.076029	0.012596
				-5.3198	0.17036	0.033868		5.86	0.076325	0.012485
				-5.3356	0.1695	0.033807		5.8777	0.07664	0.012389
				-5.3513	0.16864	0.033746		5.8955	0.076972	0.012311
				-5.3671	0.1678	0.033685		5.9132	0.077322	0.012251
				-5.3829	0.16698	0.033627		5.9309	0.077691	0.012208
				-5.3986	0.16616	0.033572		5.9487	0.07808	0.012183
				-5.4144	0.16535	0.033522		5.9664	0.07849	0.012174
				-5.4302	0.16454	0.033478		5.9841	0.078919	0.012181
				-5.4459	0.16374	0.033441
				-5.4617	0.16294	0.03341
				-5.4775	0.16215	0.033386
				-5.4932	0.16137	0.033368
				-5.509	0.16062	0.033357
				-5.5248	0.1599	0.033352
				-5.5405	0.15921	0.033354
				-5.5563	0.15856	0.033366
				-5.5721	0.15796	0.033389
				-5.5878	0.1574	0.033428
				-5.6036	0.1569	0.033488
				-5.6193	0.15646	0.033562
				-5.6351	0.15608	0.033643
				-5.6509	0.15579	0.03372
				-5.6666	0.15557	0.033789
				-5.6824	0.1554	0.033853
				-5.6982	0.15524	0.033919
				-5.7139	0.15508	0.033985
